# Supplementary material for: Lignin-Derivative Ionic Liquids as Corrosion Inhibitors
Source: Molecules. 2023 Jul 21;28(14):5568. doi: 10.3390/molecules28145568 (PMC10384825; doi:10.3390/molecules28145568)
Supplement: Supplementary file 1 [file molecules-28-05568-s001.zip]

Archive with 1 entries (1 files):
- molecules-2501473-supplementary.pdf
